# Supplementary material for: Longitudinal Association Between Physical Exercise and Depressive Symptoms in Older Adults: The Prospective Explanatory Role of Loneliness and the Moderating Role of Cognitive Emotion Regulation
Source: Behav Sci (Basel). 2026 Jul 3;16(7):1108. doi: 10.3390/bs16071108 (PMC13405692; doi:10.3390/bs16071108)
Supplement: Supplementary file 1 [file behavsci-16-01108-s001.zip]

Archive with 1 entries (1 files):
- behavsci-4401850-supplementary.pdf
